# Supplementary material for: Affective Attitudes in the Face of the COVID-19 Pandemic: The Dynamics of Negative Emotions and a Sense of Threat in Poles in the First Wave of the Pandemic
Source: Int J Environ Res Public Health. 2022 Oct 19;19(20):13497. doi: 10.3390/ijerph192013497 (PMC9642547; doi:10.3390/ijerph192013497)
Supplement: Supplementary file 1 [file ijerph-19-13497-s001.zip]

Archive with 1 entries (1 files):
- ijerph-1938925-supplementary.pdf
